# Supplementary material for: Wearable Sensors Based on Miniaturized High-Performance Hybrid Nanogenerator for Medical Health Monitoring
Source: Biosensors (Basel). 2024 Jul 25;14(8):361. doi: 10.3390/bios14080361 (PMC11352411; doi:10.3390/bios14080361)
Supplement: Supplementary file 1 [file biosensors-14-00361-s001.zip]

Archive with 1 entries (1 files):
- biosensors-3025239-supplementary.pdf
